# Supplementary material for: Testing the performance of polygenic scores for multiple traits to explain cerebral palsy in two independent cohorts
Source: eBioMedicine. 2026 Mar 14;126:106208. doi: 10.1016/j.ebiom.2026.106208 (PMC13000708; doi:10.1016/j.ebiom.2026.106208)
Supplement: Supplementary Tables [file mmc2.xlsx]

## Sheet: Supp Table 2
Supplementary Table 2. Results from univariate and multivariate logistic regression models adjusted for sex and 10 ancestry principal components (i.e. one polygenic score as the predictor or all eight polygenic scores simultaneously in the one model). Results are shown for both the Australian and MyCode cohorts, and for the sensitivity analysis in which the Australian cohort was stratified based …
	Univariate Logistic Regression							Multivariate Logistic Regression
Polygenic score	OR	SE	Z	P	Padj	95% CI lower	95% CI upper	OR	SE	Z	P	Padj	95% CI lower	95% CI upper	Cohort	Notes
Cerebral Palsy	1.02	0.04	0.42	0.67	1	0.93	1.11	1.02	0.04	0.36	0.72	0.96	0.93	1.11	Australian (full)	Results presented in main text
Educational attainment	0.72	0.04	-7.47	0	0	0.66	0.78	0.72	0.04	-7.3	0	0	0.66	0.79	Australian (full)	Results presented in main text
Birth weight	0.99	0.05	-0.18	0.86	1	0.91	1.08	1.02	0.05	0.47	0.64	0.96	0.93	1.12	Australian (full)	Results presented in main text
Stroke	1.12	0.04	2.63	0.01	0.06	1.03	1.23	1.11	0.04	2.28	0.02	0.09	1.01	1.21	Australian (full)	Results presented in main text
Gestational Duration	0.93	0.05	-1.58	0.11	0.8	0.85	1.02	0.94	0.05	-1.45	0.15	0.39	0.86	1.02	Australian (full)	Results presented in main text
Epilepsy	1.04	0.04	0.89	0.38	1	0.95	1.14	1.01	0.04	0.19	0.85	0.97	0.92	1.1	Australian (full)	Results presented in main text
Autism	1	0.05	-0.03	0.98	1	0.91	1.09	1.02	0.05	0.49	0.62	0.96	0.94	1.12	Australian (full)	Results presented in main text
Age at walking onset	0.99	0.04	-0.33	0.74	1	0.9	1.08	1	0.04	0	1	1	0.92	1.09	Australian (full)	Results presented in main text
Cerebral Palsy	0.96	0.06	-0.8	0.42	1	0.85	1.07	0.95	0.06	-0.88	0.38	0.43	0.85	1.06	MyCode (matched on age at last encounter and sex)	Results presented in main text
Educational attainment	0.95	0.06	-0.9	0.37	1	0.85	1.06	0.94	0.06	-1.14	0.25	0.4	0.83	1.05	MyCode (matched on age at last encounter and sex)	Results presented in main text
Birth weight	1.13	0.06	2.05	0.04	0.28	1.01	1.26	1.14	0.06	2.31	0.02	0.17	1.02	1.28	MyCode (matched on age at last encounter and sex)	Results presented in main text
Stroke	1.1	0.06	1.7	0.09	0.62	0.99	1.23	1.11	0.06	1.77	0.08	0.21	0.99	1.24	MyCode (matched on age at last encounter and sex)	Results presented in main text
Gestational Duration	0.94	0.06	-1.04	0.3	1	0.84	1.05	0.93	0.06	-1.25	0.21	0.4	0.83	1.04	MyCode (matched on age at last encounter and sex)	Results presented in main text
Epilepsy	0.95	0.06	-0.88	0.38	1	0.85	1.06	0.94	0.06	-1.04	0.3	0.4	0.84	1.05	MyCode (matched on age at last encounter and sex)	Results presented in main text
Autism	1.1	0.06	1.71	0.09	0.61	0.99	1.23	1.11	0.06	1.75	0.08	0.21	0.99	1.24	MyCode (matched on age at last encounter and sex)	Results presented in main text
Age at walking onset	1.02	0.06	0.42	0.68	1	0.91	1.15	1.03	0.06	0.44	0.66	0.66	0.91	1.15	MyCode (matched on age at last encounter and sex)	Results presented in main text
Cerebral Palsy	1.08	0.07	1.1	0.27	1	0.94	1.24	1.07	0.07	0.9	0.37	0.64	0.93	1.22	Australian (controls restricted to youngest 525 participants)	Results for sensitivity analysis assessing potential age bias
Educational attainment	0.72	0.07	-4.54	0	0	0.63	0.83	0.72	0.07	-4.38	0	0	0.62	0.83	Australian (controls restricted to youngest 525 participants)	Results for sensitivity analysis assessing potential age bias
Birth weight	0.91	0.07	-1.38	0.17	1	0.79	1.04	0.94	0.07	-0.84	0.4	0.64	0.82	1.08	Australian (controls restricted to youngest 525 participants)	Results for sensitivity analysis assessing potential age bias
Stroke	1.22	0.07	2.81	0	0.03	1.06	1.4	1.19	0.07	2.46	0.01	0.06	1.04	1.37	Australian (controls restricted to youngest 525 participants)	Results for sensitivity analysis assessing potential age bias
Gestational Duration	0.97	0.07	-0.44	0.66	1	0.85	1.11	0.98	0.07	-0.25	0.8	0.8	0.86	1.13	Australian (controls restricted to youngest 525 participants)	Results for sensitivity analysis assessing potential age bias
Epilepsy	1.02	0.07	0.35	0.73	1	0.89	1.18	0.98	0.07	-0.31	0.76	0.8	0.85	1.13	Australian (controls restricted to youngest 525 participants)	Results for sensitivity analysis assessing potential age bias
Autism	1.07	0.07	1.01	0.31	1	0.94	1.23	1.1	0.07	1.35	0.18	0.47	0.96	1.26	Australian (controls restricted to youngest 525 participants)	Results for sensitivity analysis assessing potential age bias
Age at walking onset	1.01	0.07	0.12	0.91	1	0.88	1.16	1.05	0.07	0.66	0.51	0.68	0.91	1.21	Australian (controls restricted to youngest 525 participants)	Results for sensitivity analysis assessing potential age bias
Cerebral Palsy	0.97	0.06	-0.5	0.62	1	0.87	1.08	0.97	0.06	-0.57	0.57	0.65	0.87	1.08	MyCode (unmatched)	Results for sensitivity analysis assessing potential age bias
Educational attainment	0.89	0.06	-2.06	0.04	0.32	0.8	0.99	0.88	0.06	-2.28	0.02	0.07	0.79	0.98	MyCode (unmatched)	Results for sensitivity analysis assessing potential age bias
Birth weight	1.11	0.06	1.92	0.05	0.44	1	1.24	1.13	0.06	2.23	0.03	0.07	1.02	1.27	MyCode (unmatched)	Results for sensitivity analysis assessing potential age bias
Stroke	1.11	0.06	1.91	0.06	0.45	1	1.24	1.11	0.06	1.86	0.06	0.12	0.99	1.24	MyCode (unmatched)	Results for sensitivity analysis assessing potential age bias
Gestational Duration	0.95	0.06	-0.92	0.36	1	0.85	1.06	0.94	0.06	-1.04	0.3	0.39	0.84	1.05	MyCode (unmatched)	Results for sensitivity analysis assessing potential age bias
Epilepsy	0.96	0.06	-0.72	0.47	1	0.86	1.07	0.95	0.06	-0.95	0.34	0.39	0.85	1.06	MyCode (unmatched)	Results for sensitivity analysis assessing potential age bias
Autism	1.13	0.06	2.24	0.03	0.2	1.02	1.26	1.14	0.06	2.36	0.02	0.07	1.02	1.27	MyCode (unmatched)	Results for sensitivity analysis assessing potential age bias
Age at walking onset	1.01	0.06	0.22	0.83	1	0.91	1.13	1.02	0.06	0.28	0.78	0.78	0.91	1.13	MyCode (unmatched)	Results for sensitivity analysis assessing potential age bias
Cerebral Palsy	0.91	0.09	-1.02	0.31	1	0.76	1.09	0.91	0.09	-1.04	0.3	0.48	0.76	1.09	Australian (monogenic)	Results for sensitivty analysis assessing rare variant status
Educational attainment	0.74	0.09	-3.37	0	0.01	0.62	0.88	0.73	0.09	-3.42	0	0	0.61	0.87	Australian (monogenic)	Results for sensitivty analysis assessing rare variant status
Birth weight	0.97	0.09	-0.37	0.71	1	0.81	1.16	1	0.09	0	1	1	0.83	1.2	Australian (monogenic)	Results for sensitivty analysis assessing rare variant status
Stroke	1.18	0.09	1.85	0.06	0.45	0.99	1.42	1.17	0.09	1.67	0.09	0.25	0.97	1.39	Australian (monogenic)	Results for sensitivty analysis assessing rare variant status
Gestational Duration	0.85	0.09	-1.74	0.08	0.58	0.71	1.02	0.86	0.09	-1.67	0.1	0.25	0.71	1.03	Australian (monogenic)	Results for sensitivty analysis assessing rare variant status
Epilepsy	0.92	0.09	-0.87	0.38	1	0.77	1.1	0.9	0.09	-1.18	0.24	0.48	0.75	1.07	Australian (monogenic)	Results for sensitivty analysis assessing rare variant status
Autism	1.06	0.09	0.65	0.52	1	0.89	1.27	1.09	0.09	0.91	0.36	0.48	0.91	1.3	Australian (monogenic)	Results for sensitivty analysis assessing rare variant status
Age at walking onset	1.04	0.09	0.39	0.7	1	0.87	1.24	1.05	0.09	0.54	0.59	0.67	0.88	1.26	Australian (monogenic)	Results for sensitivty analysis assessing rare variant status
Cerebral Palsy	1.05	0.05	1.03	0.3	1	0.95	1.17	1.05	0.05	0.95	0.34	0.63	0.95	1.16	Australian (non-monogenic)	Results for sensitivty analysis assessing rare variant status
Educational attainment	0.7	0.05	-6.88	0	0	0.64	0.78	0.71	0.05	-6.68	0	0	0.64	0.78	Australian (non-monogenic)	Results for sensitivty analysis assessing rare variant status
Birth weight	1	0.05	-0.03	0.98	1	0.9	1.1	1.03	0.05	0.56	0.58	0.77	0.93	1.14	Australian (non-monogenic)	Results for sensitivty analysis assessing rare variant status
Stroke	1.1	0.05	1.9	0.06	0.4	1	1.22	1.09	0.05	1.62	0.11	0.42	0.98	1.2	Australian (non-monogenic)	Results for sensitivty analysis assessing rare variant status
Gestational Duration	0.95	0.05	-0.94	0.35	1	0.86	1.05	0.96	0.05	-0.85	0.39	0.63	0.86	1.06	Australian (non-monogenic)	Results for sensitivty analysis assessing rare variant status
Epilepsy	1.09	0.05	1.65	0.1	0.7	0.98	1.2	1.05	0.05	1.03	0.31	0.63	0.95	1.17	Australian (non-monogenic)	Results for sensitivty analysis assessing rare variant status
Autism	0.98	0.05	-0.32	0.75	1	0.89	1.09	1.01	0.05	0.15	0.88	0.88	0.91	1.12	Australian (non-monogenic)	Results for sensitivty analysis assessing rare variant status
Age at walking onset	0.97	0.05	-0.53	0.6	1	0.88	1.08	0.99	0.05	-0.23	0.81	0.88	0.89	1.09	Australian (non-monogenic)	Results for sensitivty analysis assessing rare variant status

## Sheet: Supp Table 3
Supplementary Table 3. Results from univariate and multivariate logistic regression models (unadjusted) (i.e. one polygenic score as the predictor or all eight polygenic scores simultaneously in the one model). Results are shown for both the Australian and MyCode cohorts, and for the sensitivity analysis in which the Australian cohort was stratified based on the presence or absence of a monogenic…
	Univariate Logistic Regression							Multivariate Logistic Regression
Polygenic score	OR	SE	Z	P	Padj	95% CI lower	95% CI upper	OR	SE	Z	P	Padj	95% CI lower	95% CI upper	Cohort	Notes
Cerebral Palsy	1.03	0.04	0.76	0.45	1	0.95	1.13	1.03	0.04	0.59	0.55	0.57	0.94	1.12	Australian (full)	Results presented in main text
Educational attainment	0.71	0.04	-7.56	0	0	0.66	0.78	0.72	0.04	-7.36	0	0	0.66	0.78	Australian (full)	Results presented in main text
Birth weight	0.93	0.04	-1.66	0.1	0.67	0.85	1.01	0.96	0.04	-0.88	0.38	0.5	0.88	1.05	Australian (full)	Results presented in main text
Stroke	1.12	0.04	2.66	0.01	0.06	1.03	1.23	1.1	0.04	2.24	0.03	0.08	1.01	1.2	Australian (full)	Results presented in main text
Gestational Duration	0.9	0.04	-2.42	0.02	0.11	0.82	0.98	0.91	0.04	-2.16	0.03	0.08	0.83	0.99	Australian (full)	Results presented in main text
Epilepsy	1.06	0.04	1.33	0.18	1	0.97	1.16	1.03	0.04	0.56	0.57	0.57	0.94	1.12	Australian (full)	Results presented in main text
Autism	1.04	0.04	0.83	0.41	1	0.95	1.13	1.06	0.04	1.23	0.22	0.44	0.97	1.15	Australian (full)	Results presented in main text
Age at walking onset	1.03	0.04	0.64	0.52	1	0.94	1.12	1.04	0.04	0.97	0.33	0.5	0.96	1.14	Australian (full)	Results presented in main text
Cerebral Palsy	0.96	0.06	-0.79	0.43	1	0.85	1.07	0.95	0.06	-0.88	0.38	0.43	0.85	1.06	MyCode (matched on age at last encounter and sex)	Results presented in main text
Educational attainment	0.95	0.06	-0.93	0.35	1	0.85	1.06	0.93	0.06	-1.18	0.24	0.38	0.83	1.05	MyCode (matched on age at last encounter and sex)	Results presented in main text
Birth weight	1.12	0.06	2.05	0.04	0.28	1.01	1.26	1.14	0.06	2.32	0.02	0.16	1.02	1.28	MyCode (matched on age at last encounter and sex)	Results presented in main text
Stroke	1.11	0.06	1.77	0.08	0.53	0.99	1.24	1.11	0.06	1.85	0.06	0.17	0.99	1.24	MyCode (matched on age at last encounter and sex)	Results presented in main text
Gestational Duration	0.94	0.06	-1.02	0.31	1	0.84	1.06	0.93	0.06	-1.23	0.22	0.38	0.83	1.04	MyCode (matched on age at last encounter and sex)	Results presented in main text
Epilepsy	0.95	0.06	-0.89	0.37	1	0.85	1.06	0.94	0.06	-1.04	0.3	0.4	0.84	1.05	MyCode (matched on age at last encounter and sex)	Results presented in main text
Autism	1.11	0.06	1.84	0.07	0.46	0.99	1.24	1.11	0.06	1.88	0.06	0.17	1	1.25	MyCode (matched on age at last encounter and sex)	Results presented in main text
Age at walking onset	1.03	0.06	0.56	0.58	1	0.92	1.15	1.03	0.06	0.58	0.56	0.56	0.92	1.16	MyCode (matched on age at last encounter and sex)	Results presented in main text
Cerebral Palsy	1.04	0.06	0.65	0.51	1	0.92	1.18	1.03	0.06	0.42	0.68	0.77	0.91	1.16	Australian (controls restricted to youngest 525 participants)	Results for sensitivity analysis assessing potential age bias
Educational attainment	0.69	0.06	-5.65	0	0	0.61	0.79	0.7	0.07	-5.39	0	0	0.61	0.8	Australian (controls restricted to youngest 525 participants)	Results for sensitivity analysis assessing potential age bias
Birth weight	0.84	0.06	-2.81	0	0.03	0.74	0.95	0.87	0.06	-2.16	0.03	0.12	0.77	0.99	Australian (controls restricted to youngest 525 participants)	Results for sensitivity analysis assessing potential age bias
Stroke	1.17	0.06	2.51	0.01	0.08	1.04	1.32	1.13	0.06	1.96	0.05	0.13	1	1.28	Australian (controls restricted to youngest 525 participants)	Results for sensitivity analysis assessing potential age bias
Gestational Duration	0.94	0.06	-0.92	0.36	1	0.84	1.07	0.97	0.06	-0.53	0.59	0.77	0.85	1.09	Australian (controls restricted to youngest 525 participants)	Results for sensitivity analysis assessing potential age bias
Epilepsy	1.06	0.06	0.9	0.37	1	0.94	1.19	1	0.06	0.03	0.98	0.98	0.88	1.14	Australian (controls restricted to youngest 525 participants)	Results for sensitivity analysis assessing potential age bias
Autism	1.06	0.06	0.98	0.33	1	0.94	1.2	1.09	0.06	1.36	0.17	0.35	0.96	1.23	Australian (controls restricted to youngest 525 participants)	Results for sensitivity analysis assessing potential age bias
Age at walking onset	1.01	0.06	0.24	0.81	1	0.9	1.15	1.05	0.06	0.81	0.42	0.66	0.93	1.19	Australian (controls restricted to youngest 525 participants)	Results for sensitivity analysis assessing potential age bias
Cerebral Palsy	0.97	0.06	-0.49	0.62	1	0.87	1.09	0.97	0.06	-0.57	0.57	0.65	0.87	1.08	MyCode (unmatched)	Results for sensitivity analysis assessing potential age bias
Educational attainment	0.89	0.06	-2	0.05	0.32	0.8	1	0.88	0.06	-2.22	0.03	0.08	0.79	0.99	MyCode (unmatched)	Results for sensitivity analysis assessing potential age bias
Birth weight	1.11	0.06	1.84	0.07	0.46	0.99	1.24	1.13	0.06	2.16	0.03	0.08	1.01	1.26	MyCode (unmatched)	Results for sensitivity analysis assessing potential age bias
Stroke	1.12	0.06	2.01	0.04	0.31	1	1.25	1.12	0.06	1.96	0.05	0.1	1	1.25	MyCode (unmatched)	Results for sensitivity analysis assessing potential age bias
Gestational Duration	0.95	0.06	-0.95	0.34	1	0.85	1.06	0.94	0.06	-1.07	0.28	0.46	0.84	1.05	MyCode (unmatched)	Results for sensitivity analysis assessing potential age bias
Epilepsy	0.97	0.06	-0.63	0.53	1	0.87	1.08	0.95	0.06	-0.82	0.41	0.55	0.86	1.07	MyCode (unmatched)	Results for sensitivity analysis assessing potential age bias
Autism	1.14	0.06	2.31	0.02	0.15	1.02	1.27	1.15	0.06	2.44	0.01	0.08	1.03	1.28	MyCode (unmatched)	Results for sensitivity analysis assessing potential age bias
Age at walking onset	1.02	0.06	0.36	0.72	1	0.91	1.14	1.02	0.06	0.43	0.67	0.67	0.92	1.14	MyCode (unmatched)	Results for sensitivity analysis assessing potential age bias
Cerebral Palsy	0.93	0.09	-0.75	0.45	1	0.78	1.12	0.93	0.09	-0.82	0.41	0.42	0.78	1.11	Australian (monogenic)	Results for sensitivty analysis assessing rare variant status
Educational attainment	0.74	0.09	-3.31	0	0.01	0.62	0.88	0.74	0.09	-3.34	0	0.01	0.61	0.88	Australian (monogenic)	Results for sensitivty analysis assessing rare variant status
Birth weight	0.89	0.09	-1.29	0.2	1	0.74	1.06	0.93	0.09	-0.81	0.42	0.42	0.78	1.11	Australian (monogenic)	Results for sensitivty analysis assessing rare variant status
Stroke	1.19	0.09	1.89	0.06	0.41	0.99	1.42	1.16	0.09	1.67	0.09	0.25	0.97	1.39	Australian (monogenic)	Results for sensitivty analysis assessing rare variant status
Gestational Duration	0.81	0.09	-2.27	0.02	0.16	0.68	0.97	0.82	0.09	-2.13	0.03	0.13	0.69	0.98	Australian (monogenic)	Results for sensitivty analysis assessing rare variant status
Epilepsy	0.94	0.09	-0.64	0.52	1	0.79	1.13	0.91	0.09	-0.98	0.33	0.42	0.76	1.09	Australian (monogenic)	Results for sensitivty analysis assessing rare variant status
Autism	1.12	0.09	1.2	0.23	1	0.93	1.33	1.13	0.09	1.36	0.17	0.34	0.95	1.35	Australian (monogenic)	Results for sensitivty analysis assessing rare variant status
Age at walking onset	1.09	0.09	0.97	0.33	1	0.91	1.3	1.11	0.09	1.11	0.27	0.42	0.93	1.32	Australian (monogenic)	Results for sensitivty analysis assessing rare variant status
Cerebral Palsy	1.07	0.05	1.29	0.2	1	0.97	1.18	1.06	0.05	1.14	0.25	0.41	0.96	1.17	Australian (non-monogenic)	Results for sensitivty analysis assessing rare variant status
Educational attainment	0.7	0.05	-6.98	0	0	0.63	0.77	0.71	0.05	-6.73	0	0	0.64	0.78	Australian (non-monogenic)	Results for sensitivty analysis assessing rare variant status
Birth weight	0.94	0.05	-1.23	0.22	1	0.85	1.04	0.97	0.05	-0.57	0.57	0.6	0.88	1.07	Australian (non-monogenic)	Results for sensitivty analysis assessing rare variant status
Stroke	1.1	0.05	1.94	0.05	0.37	1	1.22	1.08	0.05	1.58	0.11	0.4	0.98	1.2	Australian (non-monogenic)	Results for sensitivty analysis assessing rare variant status
Gestational Duration	0.92	0.05	-1.58	0.12	0.81	0.84	1.02	0.93	0.05	-1.36	0.17	0.4	0.84	1.03	Australian (non-monogenic)	Results for sensitivty analysis assessing rare variant status
Epilepsy	1.11	0.05	1.99	0.05	0.33	1	1.22	1.07	0.05	1.28	0.2	0.4	0.97	1.18	Australian (non-monogenic)	Results for sensitivty analysis assessing rare variant status
Autism	1.02	0.05	0.31	0.75	1	0.92	1.12	1.04	0.05	0.69	0.49	0.6	0.94	1.14	Australian (non-monogenic)	Results for sensitivty analysis assessing rare variant status
Age at walking onset	1.01	0.05	0.22	0.82	1	0.92	1.12	1.03	0.05	0.53	0.6	0.6	0.93	1.13	Australian (non-monogenic)	Results for sensitivty analysis assessing rare variant status

## Sheet: Supp Table 4
Supplementary Table 4. Results from receiver operating characteristic analysis conducted for each polygenic score individually and for all polygenic scores combined. Results are shown for both the Australian and MyCode cohorts, and for the sensitivity analysis in which the Australian cohort was stratified based on the presence or absence of a monogenic diagnosis for cerebral palsy (CP). AUC = are…
Polygenic score	AUC	SE	Z	P	Padj	90% CI lower	90% CI upper	Cohort	Notes
Cerebral Palsy	0.508	0.013	0.628	0.265	0.265	0.487	0.529	Australian (full)	Results presented in main text
Educational attainment	0.592	0.013	7.096	0	0	0.571	0.614	Australian (full)	Results presented in main text
Birth weight	0.523	0.013	1.784	0.037	0.067	0.502	0.544	Australian (full)	Results presented in main text
Stroke	0.527	0.013	2.093	0.018	0.041	0.506	0.548	Australian (full)	Results presented in main text
Gestational Duration	0.53	0.013	2.373	0.009	0.026	0.509	0.551	Australian (full)	Results presented in main text
Epilepsy	0.515	0.012	1.232	0.109	0.164	0.495	0.535	Australian (full)	Results presented in main text
Autism	0.51	0.013	0.762	0.223	0.265	0.488	0.531	Australian (full)	Results presented in main text
Age at walking onset	0.508	0.013	0.645	0.26	0.265	0.487	0.529	Australian (full)	Results presented in main text
All eight traits in one model	0.603	0.013	7.972	0	0	0.582	0.624	Australian (full)	Results presented in main text
Cerebral Palsy	0.516	0.017	0.95	0.171	0.308	0.488	0.543	MyCode (matched on age at last encounter and sex)	Results presented in main text
Educational attainment	0.484	0.017	-0.918	0.821	0.821	0.457	0.512	MyCode (matched on age at last encounter and sex)	Results presented in main text
Birth weight	0.536	0.017	2.172	0.015	0.067	0.509	0.564	MyCode (matched on age at last encounter and sex)	Results presented in main text
Stroke	0.532	0.016	1.967	0.025	0.074	0.505	0.559	MyCode (matched on age at last encounter and sex)	Results presented in main text
Gestational Duration	0.512	0.017	0.731	0.232	0.326	0.485	0.54	MyCode (matched on age at last encounter and sex)	Results presented in main text
Epilepsy	0.49	0.016	-0.642	0.74	0.821	0.463	0.516	MyCode (matched on age at last encounter and sex)	Results presented in main text
Autism	0.529	0.017	1.711	0.044	0.098	0.501	0.557	MyCode (matched on age at last encounter and sex)	Results presented in main text
Age at walking onset	0.511	0.016	0.664	0.253	0.326	0.484	0.537	MyCode (matched on age at last encounter and sex)	Results presented in main text
All eight traits in one model	0.565	0.017	3.924	0	0	0.538	0.592	MyCode (matched on age at last encounter and sex)	Results presented in main text
Cerebral Palsy	0.509	0.018	0.482	0.315	0.354	0.479	0.538	Australian (controls restricted to youngest 525 participants)	Results for sensitivity analysis assessing potential age bias
Educational attainment	0.596	0.017	5.493	0	0	0.567	0.624	Australian (controls restricted to youngest 525 participants)	Results for sensitivity analysis assessing potential age bias
Birth weight	0.555	0.018	3.098	0.001	0.003	0.526	0.584	Australian (controls restricted to youngest 525 participants)	Results for sensitivity analysis assessing potential age bias
Stroke	0.54	0.018	2.242	0.012	0.028	0.511	0.569	Australian (controls restricted to youngest 525 participants)	Results for sensitivity analysis assessing potential age bias
Gestational Duration	0.518	0.018	0.992	0.161	0.241	0.488	0.547	Australian (controls restricted to youngest 525 participants)	Results for sensitivity analysis assessing potential age bias
Epilepsy	0.513	0.018	0.736	0.231	0.297	0.484	0.542	Australian (controls restricted to youngest 525 participants)	Results for sensitivity analysis assessing potential age bias
Autism	0.52	0.018	1.149	0.125	0.226	0.491	0.55	Australian (controls restricted to youngest 525 participants)	Results for sensitivity analysis assessing potential age bias
Age at walking onset	0.505	0.018	0.276	0.391	0.391	0.476	0.534	Australian (controls restricted to youngest 525 participants)	Results for sensitivity analysis assessing potential age bias
All eight traits in one model	0.615	0.017	6.696	0	0	0.587	0.644	Australian (controls restricted to youngest 525 participants)	Results for sensitivity analysis assessing potential age bias
Cerebral Palsy	0.511	0.016	0.667	0.252	0.331	0.484	0.538	MyCode (unmatched)	Results for sensitivity analysis assessing potential age bias
Educational attainment	0.532	0.017	1.951	0.026	0.046	0.505	0.559	MyCode (unmatched)	Results for sensitivity analysis assessing potential age bias
Birth weight	0.532	0.016	1.973	0.024	0.046	0.505	0.559	MyCode (unmatched)	Results for sensitivity analysis assessing potential age bias
Stroke	0.534	0.016	2.18	0.015	0.046	0.508	0.56	MyCode (unmatched)	Results for sensitivity analysis assessing potential age bias
Gestational Duration	0.511	0.016	0.651	0.257	0.331	0.484	0.538	MyCode (unmatched)	Results for sensitivity analysis assessing potential age bias
Epilepsy	0.495	0.016	-0.332	0.63	0.63	0.469	0.52	MyCode (unmatched)	Results for sensitivity analysis assessing potential age bias
Autism	0.534	0.017	2.074	0.019	0.046	0.507	0.562	MyCode (unmatched)	Results for sensitivity analysis assessing potential age bias
Age at walking onset	0.508	0.016	0.49	0.312	0.351	0.482	0.533	MyCode (unmatched)	Results for sensitivity analysis assessing potential age bias
All eight traits in one model	0.571	0.016	4.397	0	0	0.544	0.597	MyCode (unmatched)	Results for sensitivity analysis assessing potential age bias
Cerebral Palsy	0.519	0.027	0.71	0.239	0.269	0.475	0.562	Australian (monogenic)	Results for sensitivty analysis assessing rare variant status
Educational attainment	0.586	0.026	3.297	0	0.002	0.543	0.628	Australian (monogenic)	Results for sensitivty analysis assessing rare variant status
Birth weight	0.538	0.025	1.503	0.066	0.149	0.496	0.579	Australian (monogenic)	Results for sensitivty analysis assessing rare variant status
Stroke	0.538	0.027	1.386	0.083	0.149	0.493	0.582	Australian (monogenic)	Results for sensitivty analysis assessing rare variant status
Gestational Duration	0.556	0.027	2.034	0.021	0.063	0.511	0.601	Australian (monogenic)	Results for sensitivty analysis assessing rare variant status
Epilepsy	0.514	0.026	0.551	0.291	0.291	0.472	0.556	Australian (monogenic)	Results for sensitivty analysis assessing rare variant status
Autism	0.527	0.027	1.03	0.151	0.227	0.484	0.571	Australian (monogenic)	Results for sensitivty analysis assessing rare variant status
Age at walking onset	0.523	0.027	0.873	0.191	0.246	0.48	0.567	Australian (monogenic)	Results for sensitivty analysis assessing rare variant status
All eight traits in one model	0.62	0.026	4.636	0	0	0.577	0.662	Australian (monogenic)	Results for sensitivty analysis assessing rare variant status
Cerebral Palsy	0.516	0.014	1.128	0.13	0.167	0.493	0.54	Australian (non-monogenic)	Results for sensitivty analysis assessing rare variant status
Educational attainment	0.597	0.015	6.415	0	0	0.572	0.622	Australian (non-monogenic)	Results for sensitivty analysis assessing rare variant status
Birth weight	0.519	0.015	1.27	0.102	0.153	0.494	0.543	Australian (non-monogenic)	Results for sensitivty analysis assessing rare variant status
Stroke	0.523	0.015	1.541	0.062	0.111	0.498	0.547	Australian (non-monogenic)	Results for sensitivty analysis assessing rare variant status
Gestational Duration	0.523	0.014	1.611	0.054	0.111	0.5	0.547	Australian (non-monogenic)	Results for sensitivty analysis assessing rare variant status
Epilepsy	0.526	0.014	1.853	0.032	0.096	0.503	0.549	Australian (non-monogenic)	Results for sensitivty analysis assessing rare variant status
Autism	0.505	0.015	0.32	0.375	0.421	0.48	0.53	Australian (non-monogenic)	Results for sensitivty analysis assessing rare variant status
Age at walking onset	0.497	0.014	-0.245	0.597	0.597	0.473	0.52	Australian (non-monogenic)	Results for sensitivty analysis assessing rare variant status
All eight traits in one model	0.606	0.015	7.123	0	0	0.582	0.63	Australian (non-monogenic)	Results for sensitivty analysis assessing rare variant status

## Sheet: Supp Table 5
Supplementary Table 5. The variance in cerebral palsy (CP) on the liability scale that is explained by each polygenic score individually, or all polygenic scores combined. Results are shown for both the Australian and MyCode cohorts, and for the sensitivity analysis in which the Australian cohort was stratified based on the presence or absence of a monogenic diagnosis for CP. R2l = variance in CP…
Polygenic score	R2l	SE	Z	P	Padj	90% CI lower	90% CI upper	Cohort	Notes
Cerebral Palsy	0.000207	9e-06	23.4726	0	0	1e-06	0.000757	Australian (full)	Results presented in main text
Educational attainment	0.010389	9.2e-05	113.402	0	0	0.006143	0.015621	Australian (full)	Results presented in main text
Birth weight	0.000189	8e-06	22.3807	0	0	0	0.0007	Australian (full)	Results presented in main text
Stroke	0.001389	3.1e-05	44.964	0	0	0.000137	0.003316	Australian (full)	Results presented in main text
Gestational Duration	0.000712	2.1e-05	33.6341	0	0	8e-06	0.002141	Australian (full)	Results presented in main text
Epilepsy	0.000312	1.2e-05	25.3778	0	0	2e-06	0.001116	Australian (full)	Results presented in main text
Autism	0.000194	9e-06	20.9394	0	0	1e-06	0.000743	Australian (full)	Results presented in main text
Age at walking onset	0.000171	7e-06	24.1703	0	0	1e-06	0.000609	Australian (full)	Results presented in main text
All eight traits in one model	0.012952	9.6e-05	135.47	0	0	0.008178	0.018192	Australian (full)	Results presented in main text
Cerebral Palsy	0.000511	2e-05	25.0552	0	0	3e-06	0.00182	MyCode (matched on age at last encounter and sex)	Results presented in main text
Educational attainment	0.000557	2.3e-05	23.7281	0	0	3e-06	0.002031	MyCode (matched on age at last encounter and sex)	Results presented in main text
Birth weight	0.00158	4.3e-05	36.9273	0	0	4e-05	0.004146	MyCode (matched on age at last encounter and sex)	Results presented in main text
Stroke	0.00126	3.6e-05	34.8784	0	0	3.4e-05	0.003484	MyCode (matched on age at last encounter and sex)	Results presented in main text
Gestational Duration	0.000663	2.6e-05	25.9758	0	0	4e-06	0.002155	MyCode (matched on age at last encounter and sex)	Results presented in main text
Epilepsy	0.000532	2.2e-05	23.674	0	0	1e-06	0.002067	MyCode (matched on age at last encounter and sex)	Results presented in main text
Autism	0.001168	3.5e-05	33.2641	0	0	2.2e-05	0.003241	MyCode (matched on age at last encounter and sex)	Results presented in main text
Age at walking onset	0.000362	1.5e-05	23.8993	0	0	2e-06	0.001328	MyCode (matched on age at last encounter and sex)	Results presented in main text
All eight traits in one model	0.007088	8.7e-05	81.621	0	0	0.003183	0.011899	MyCode (matched on age at last encounter and sex)	Results presented in main text
Cerebral Palsy	0.000766	2.7e-05	28.1624	0	0	6e-06	0.002627	Australian (controls restricted to youngest 525 participants)	Results for sensitivity analysis assessing potential age bias
Educational attainment	0.009228	0.000125	73.9541	0	0	0.003658	0.016448	Australian (controls restricted to youngest 525 participants)	Results for sensitivity analysis assessing potential age bias
Birth weight	0.001295	4.4e-05	29.739	0	0	1e-05	0.004105	Australian (controls restricted to youngest 525 participants)	Results for sensitivity analysis assessing potential age bias
Stroke	0.003636	7.4e-05	49.1856	0	0	0.000537	0.007843	Australian (controls restricted to youngest 525 participants)	Results for sensitivity analysis assessing potential age bias
Gestational Duration	0.000503	2.3e-05	21.4715	0	0	1e-06	0.001914	Australian (controls restricted to youngest 525 participants)	Results for sensitivity analysis assessing potential age bias
Epilepsy	0.000454	2.1e-05	21.1863	0	0	2e-06	0.001723	Australian (controls restricted to youngest 525 participants)	Results for sensitivity analysis assessing potential age bias
Autism	0.000803	3.1e-05	25.5713	0	0	4e-06	0.002801	Australian (controls restricted to youngest 525 participants)	Results for sensitivity analysis assessing potential age bias
Age at walking onset	0.000403	1.8e-05	22.8566	0	0	1e-06	0.0015	Australian (controls restricted to youngest 525 participants)	Results for sensitivity analysis assessing potential age bias
All eight traits in one model	0.016105	0.000148	108.465	0	0	0.009	0.024349	Australian (controls restricted to youngest 525 participants)	Results for sensitivity analysis assessing potential age bias
Cerebral Palsy	0.00037	1.6e-05	23.4417	0	0	2e-06	0.001395	MyCode	Results for sensitivity analysis assessing potential age bias
Educational attainment	0.001719	4.7e-05	36.67	0	0	6.5e-05	0.004638	MyCode	Results for sensitivity analysis assessing potential age bias
Birth weight	0.001604	4.4e-05	36.0643	0	0	2.8e-05	0.004335	MyCode	Results for sensitivity analysis assessing potential age bias
Stroke	0.001531	4.3e-05	35.6147	0	0	4e-05	0.00426	MyCode	Results for sensitivity analysis assessing potential age bias
Gestational Duration	0.000592	2.4e-05	24.9695	0	0	4e-06	0.002153	MyCode	Results for sensitivity analysis assessing potential age bias
Epilepsy	0.000494	2e-05	24.8026	0	0	3e-06	0.001774	MyCode	Results for sensitivity analysis assessing potential age bias
Autism	0.001995	5.1e-05	38.8974	0	0	8.7e-05	0.005055	MyCode	Results for sensitivity analysis assessing potential age bias
Age at walking onset	0.000303	1.3e-05	22.8153	0	0	2e-06	0.001187	MyCode	Results for sensitivity analysis assessing potential age bias
All eight traits in one model	0.008031	9.3e-05	86.6987	0	0	0.003724	0.013301	MyCode	Results for sensitivity analysis assessing potential age bias
Cerebral Palsy	0.001688	6.4e-05	26.4987	0	0	1.4e-05	0.006063	Australian (monogenic)	Results for sensitivty analysis assessing rare variant status
Educational attainment	0.008647	0.000155	55.7445	0	0	0.002075	0.017237	Australian (monogenic)	Results for sensitivty analysis assessing rare variant status
Birth weight	0.000834	3.6e-05	23.0631	0	0	4e-06	0.003064	Australian (monogenic)	Results for sensitivty analysis assessing rare variant status
Stroke	0.003547	0.000107	33.2417	0	0	7.6e-05	0.010011	Australian (monogenic)	Results for sensitivty analysis assessing rare variant status
Gestational Duration	0.003483	0.000107	32.4616	0	0	4.6e-05	0.01001	Australian (monogenic)	Results for sensitivty analysis assessing rare variant status
Epilepsy	0.001346	5.4e-05	25.1473	0	0	1e-05	0.004923	Australian (monogenic)	Results for sensitivty analysis assessing rare variant status
Autism	0.001019	4.6e-05	22.1009	0	0	5e-06	0.003901	Australian (monogenic)	Results for sensitivty analysis assessing rare variant status
Age at walking onset	0.000927	3.9e-05	23.5989	0	0	4e-06	0.003541	Australian (monogenic)	Results for sensitivty analysis assessing rare variant status
All eight traits in one model	0.021971	0.00025	87.7449	0	0	0.010651	0.036432	Australian (monogenic)	Results for sensitivty analysis assessing rare variant status
Cerebral Palsy	0.000485	1.7e-05	28.0409	0	0	4e-06	0.001633	Australian (non-monogenic)	Results for sensitivty analysis assessing rare variant status
Educational attainment	0.011548	0.00011	104.509	0	0	0.006293	0.017854	Australian (non-monogenic)	Results for sensitivty analysis assessing rare variant status
Birth weight	0.000242	1.1e-05	21.3948	0	0	1e-06	0.000996	Australian (non-monogenic)	Results for sensitivty analysis assessing rare variant status
Stroke	0.001122	3.2e-05	34.585	0	0	2e-05	0.003188	Australian (non-monogenic)	Results for sensitivty analysis assessing rare variant status
Gestational Duration	0.000501	1.9e-05	25.9789	0	0	4e-06	0.001618	Australian (non-monogenic)	Results for sensitivty analysis assessing rare variant status
Epilepsy	0.000825	2.4e-05	33.9473	0	0	1.5e-05	0.00248	Australian (non-monogenic)	Results for sensitivty analysis assessing rare variant status
Autism	0.000287	1.3e-05	22.5923	0	0	2e-06	0.001095	Australian (non-monogenic)	Results for sensitivty analysis assessing rare variant status
Age at walking onset	0.000239	1e-05	23.918	0	0	1e-06	0.000883	Australian (non-monogenic)	Results for sensitivty analysis assessing rare variant status
All eight traits in one model	0.01449	0.000118	123.203	0	0	0.008889	0.020875	Australian (non-monogenic)	Results for sensitivty analysis assessing rare variant status
